# Supplementary material for: Robust 3D point cloud registration based on bidirectional Maximum Correntropy Criterion
Source: PLoS One. 2018 May 25;13(5):e0197542. doi: 10.1371/journal.pone.0197542 (PMC5969772; doi:10.1371/journal.pone.0197542)
Supplement: S1 Dataset — (ZIP) [file pone.0197542.s001.zip]

Archive with 10 entries (7 files):
- ╩2╛▌╝»/
- ╩2╛▌╝»/Bunny_Dragon_Happy/
- ╩2╛▌╝»/Bunny_Dragon_Happy/Bunny.mat
- ╩2╛▌╝»/Bunny_Dragon_Happy/Dragon.mat
- ╩2╛▌╝»/Bunny_Dragon_Happy/Happy.mat
- ╩2╛▌╝»/Dragon_Trex/
- ╩2╛▌╝»/Dragon_Trex/Dragon.mat
- ╩2╛▌╝»/Dragon_Trex/DragonNoise.mat
- ╩2╛▌╝»/Dragon_Trex/Trex.mat
- ╩2╛▌╝»/Dragon_Trex/TrexNoise.mat
